# Supplementary material for: Identifying large-scale interaction atlases using probabilistic graphs and external knowledge
Source: J Clin Transl Sci. 2022 Feb 11;6(1):e27. doi: 10.1017/cts.2022.18 (PMC8922291; doi:10.1017/cts.2022.18)
Supplement: Supplementary file 1 [file S2059866122000188sup001.xlsx]

## Sheet: results
KEGG Patway ID	BNP_AUC	Basseline_AUC
hsa00010	0.843253	0.54709
hsa00020	0.871795	0.636277
hsa00030	0.97	0.611214
hsa00040	1	0.488393
hsa00051	0.896114	0.601375
hsa00052	0.933333	0.705926
hsa00061	0.9	0.541463
hsa00062	1	0.844008
hsa00071	0.843661	0.688865
hsa00100	0.875297	0.740741
hsa00120	0.944444	0.744478
hsa00130	0.990148	0.85468
hsa00140	0.837121	0.594913
hsa00220	0.94	0.504528
hsa00240	0.883448	0.598308
hsa00250	0.842308	0.602158
hsa00260	0.851817	0.648705
hsa00270	0.870987	0.638897
hsa00280	0.903268	0.526238
hsa00310	0.97077	0.675018
hsa00330	0.869917	0.644882
hsa00340	0.952381	0.717687
hsa00350	0.918204	0.508595
hsa00360	0.916667	0.598765
hsa00380	0.957261	0.522146
hsa00410	0.91947	0.533644
hsa00430	1	0.550926
hsa00450	0.958333	0.663194
hsa00480	0.74734	0.708967
hsa00500	0.985294	0.479651
hsa00510	0.906223	0.711561
hsa00512	0.875	0.63125
hsa00513	0.95	0.696154
hsa00515	0.972222	0.813559
hsa00520	0.877401	0.69926
hsa00531	0.966667	0.797807
hsa00532	1	0.527778
hsa00561	0.889944	0.621327
hsa00562	0.865672	0.653852
hsa00563	0.944444	0.674539
hsa00565	0.896552	0.576196
hsa00590	0.816456	0.51741
hsa00591
hsa00600	0.787037	0.630811
hsa00601	0.889908	0.538785
hsa00603	0.945906	0.491228
hsa00604	0.98	0.519623
hsa00620	0.862812	0.596187
hsa00630	0.975479	0.6
hsa00640	0.880435	0.513662
hsa00650	0.896825	0.559315
hsa00670	0.835714	0.593571
hsa00730	0.944444	0.481481
hsa00760	0.883333	0.466557
hsa00770	1	0.718992
hsa00790	0.926829	0.651501
hsa00830	0.828947	0.619328
hsa00860	0.947368	0.659719
hsa00900	0.931818	0.673604
hsa00920	1	0.831633
hsa00970	1	0.678571
hsa00980	0.873239	0.571762
hsa00982	0.998824	0.532481
hsa00983	0.921176	0.657618
hsa01524	0.889231	0.681226
hsa03015	0.978122	0.593391
hsa03440	1	0.7
hsa03460	0.991475	0.544652
hsa04070	0.918478	0.572229
hsa04122	0.911111	0.622222
hsa04130	0.999479	0.703646
hsa04136	0.937756	0.525137
hsa04141	0.962868	0.71353
hsa04145	0.964912	0.535088
hsa04146	1	0.84375
hsa04213	0.894932	0.764561
hsa04215	0.949118	0.650294
hsa04216	1	0.654762
hsa04260	0.956019	0.727623
hsa04330	1	0.616085
hsa04340	0.970588	0.634526
hsa04370	0.96875	0.743542
hsa04392	1	0.564883
hsa04540	0.944493	0.692192
hsa04612	1	0.658516
hsa04623	0.9375	0.775011
hsa04630	1	0.639211
hsa04657	1	0.479911
hsa04664	0.985949	0.724068
hsa04672	0.989474	0.767251
hsa04710	0.95	0.589437
hsa04713	0.957574	0.748329
hsa04720	0.955661	0.606314
hsa04721	1	0.943478
hsa04723	1	0.59375
hsa04724	0.951613	0.698661
hsa04725	0.962849	0.723251
hsa04726	0.974883	0.76704
hsa04727	1	0.722046
hsa04730	0.978284	0.630894
hsa04740	0.999365	0.671111
hsa04742	0.990506	0.683544
hsa04744	0.995868	0.784091
hsa04750	0.984989	0.710501
hsa04911	0.983281	0.699325
hsa04913	0.999236	0.745989
hsa04914	0.998732	0.704127
hsa04916	0.96812	0.741589
hsa04918	0.987291	0.63612
hsa04920	0.964188	0.735695
hsa04922	0.980351	0.677293
hsa04923	0.999321	0.79763
hsa04924	1	0.829658
hsa04925	0.980385	0.742692
hsa04927	0.797124	0.670563
hsa04929	0.957787	0.718795
hsa04930	0.980113	0.602064
hsa04950	0.984375	0.683658
hsa04960	1	0.753862
hsa04961	1	0.647619
hsa04962	0.996914	0.533951
hsa04970	1	0.771077
hsa04971	1	0.733796
hsa04972	1	0.763814
hsa04973	1	0.857143
hsa04976	1	0.410193
hsa04978	1	0.75
hsa04979	1	0.780656
hsa05010	1	0.62921
hsa05012	1	0.911215
hsa05014	0.98297	0.581464
hsa05016	0.962601	0.591307
hsa05020	1	0.605965
hsa05030	1	0.689797
hsa05031	0.955026	0.759755
hsa05032	0.964286	0.555804
hsa05034	0.955532	0.795387
hsa05100	0.999588	0.737366
hsa05110	0.94938	0.745868
hsa05120	0.979612	0.856316
hsa05131	0.962776	0.682445
hsa05132	0.957757	0.654669
hsa05134	0.998911	0.785948
hsa05143	1	0.772459
hsa05144	1	0.651613
hsa05146	1	0.758966
hsa05150	0.998971	0.632815
hsa05202	1	0.663163
hsa05204	0.93246	0.696069
hsa05211	0.999707	0.806411
hsa05213	0.999763	0.77863
hsa05214	0.987815	0.716438
hsa05216	1	0.757902
hsa05217	1	0.684335
hsa05218	1	0.736476
hsa05219	0.999077	0.741459
hsa05230	0.970685	0.668919
hsa05231	0.941794	0.679601
hsa05320	1	0.774194
hsa05322	0.995879	0.777473
hsa05323	1	0.71831
hsa05330	1	0.84375
hsa05332	1	0.611111
hsa05410	0.999072	0.689239
hsa05412	1	0.794118
hsa05414	0.976972	0.779601
hsa05416	1	0.83401
